# Supplementary material for: RNA Sequencing of Populus x canadensis Roots Identifies Key Molecular Mechanisms Underlying Physiological Adaption to Excess Zinc
Source: PLoS One. 2015 Feb 11;10(2):e0117571. doi: 10.1371/journal.pone.0117571 (PMC4324836; doi:10.1371/journal.pone.0117571)
Supplement: S1 Table — Normalized log2 Fold Change from read counts of P. trichocarpa orthologs of genes identified as DE in the second, less stringent, dataset. (XLS) [file pone.0117571.s001.xls]

## Sheet: Sheet1
Sequence name	Normalized log2 Fold Change
POPTR_0018s13070.1	1.72417
POPTR_0019s03090.1	1.8113
POPTR_0019s03090.3	1.85144
POPTR_0019s03090.2	1.88048
POPTR_0019s08630.1	1.92776
POPTR_0016s10120.1	1.69767
POPTR_0005s25020.1	1.4486
POPTR_0007s12770.1	1.4002
POPTR_0018s04720.1	1.36047
POPTR_0006s11870.1	3.50115
POPTR_0013s14860.1	1.28299
POPTR_0011s07630.1	1.67886
POPTR_0006s00780.1	1.48479
POPTR_0005s15670.1	2.40936
POPTR_0001s27680.1	2.00185
POPTR_0001s06980.1	1.09801
POPTR_0013s01110.1	2.62145
POPTR_0006s06770.1	1.26297
POPTR_0001s24220.1	2.06142
POPTR_0002s08090.1	2.59179
POPTR_0016s00830.1	2.72604
POPTR_0005s03840.1	1.65268
POPTR_0010s07120.1	1.57237
POPTR_0001s02290.1	2.23355
POPTR_0007s03910.1	3.08466
POPTR_0007s13930.1	1.28132
POPTR_0005s09890.1	4.09488
POPTR_0010s00560.1	1.43552
POPTR_0010s08510.1	1.91856
POPTR_0008s16430.1	1.63333
POPTR_0014s10460.1	1.46517
POPTR_0006s25080.1	1.20924
POPTR_0005s15670.2	2.37513
POPTR_0011s16560.1	1.86854
POPTR_0008s23260.1	1.67772
POPTR_0012s05140.1	2.43035
POPTR_0002s08930.1	1.16429
POPTR_0006s10760.1	1.57029
POPTR_0005s26040.1	2.15811
POPTR_0016s03680.1	4.03846
POPTR_0009s03950.1	3.80059
POPTR_0017s00540.1	1.39394
POPTR_0007s04120.1	1.23874
POPTR_0012s05140.2	2.30852
POPTR_0016s13320.1	1.28263
POPTR_0004s09920.1	2.55199
POPTR_0016s12270.1	2.31471
POPTR_0017s11030.1	1.74836
POPTR_0006s23580.1	1.56701
POPTR_0006s21140.1	1.4981
POPTR_0018s14280.1	1.88613
POPTR_0015s13170.1	1.05229
POPTR_0014s06450.1	2.7172
POPTR_0006s10500.1	1.23542
POPTR_0010s19980.1	1.26556
POPTR_0016s11010.1	3.56195
POPTR_0018s00470.1	2.5304
POPTR_0018s00470.2	2.53017
POPTR_0011s12270.1	1.10787
POPTR_0007s03890.1	2.68928
POPTR_0018s00450.1	2.10302
POPTR_0008s17960.1	3.63766
POPTR_0015s15730.1	1.19888
POPTR_0017s01670.1	2.37933
POPTR_0008s02280.1	1.89512
POPTR_0017s11560.1	1.97125
POPTR_0018s08240.1	2.10148
POPTR_0011s12270.2	1.11806
POPTR_0019s05510.1	3.42157
POPTR_0009s03240.1	1.15574
POPTR_0010s23790.1	2.37027
POPTR_0002s08100.1	2.3343
POPTR_0017s11560.2	1.98919
POPTR_0017s00400.1	1.2776
POPTR_0016s14690.1	1.21686
POPTR_1996s00210.1	1.06411
POPTR_0005s21000.1	2.52202
POPTR_0003s18310.1	1.1205
POPTR_0015s15430.1	3.37821
POPTR_0009s11390.1	1.10998
POPTR_0010s15130.1	1.08601
POPTR_0067s00230.1	1.06589
POPTR_0016s12760.1	1.0931
POPTR_0067s00230.2	1.06242
POPTR_0003s15030.1	1.08374
POPTR_0009s06740.1	1.85588
POPTR_0067s00230.4	1.05765
POPTR_0007s10420.1	1.0634
POPTR_0067s00230.3	1.04938
POPTR_0067s00230.5	1.04651
POPTR_0006s03590.1	2.51739
POPTR_0013s06040.1	1.42739
POPTR_0007s00290.1	2.11015
POPTR_0002s19780.1	3.18962
POPTR_0001s25520.1	1.06404
POPTR_0017s14410.1	2.44536
POPTR_0007s03900.1	3.02221
POPTR_0009s09060.1	1.33431
POPTR_0019s15090.2	1.46753
POPTR_0004s18570.1	2.27877
POPTR_0008s02970.1	1.78131
POPTR_0017s14410.2	2.39625
POPTR_0008s02970.2	1.73571
POPTR_0014s12650.1	1.35207
POPTR_0001s39530.1	1.53406
POPTR_0006s27940.1	1.0456
POPTR_0016s01810.1	1.16871
POPTR_0008s06520.1	1.66861
POPTR_0005s26660.1	1.71894
POPTR_1023s00200.1	1.56168
POPTR_0001s39530.2	1.53066
POPTR_0013s06120.1	2.06703
POPTR_0005s11860.1	1.12334
POPTR_0010s21480.1	1.15441
POPTR_0002s20270.1	1.22749
POPTR_0005s25950.1	1.24112
POPTR_0011s06320.1	1.54992
POPTR_0012s01620.1	1.48486
POPTR_0019s15090.1	1.46434
POPTR_0018s14270.1	2.0215
POPTR_0006s15610.1	2.40328
POPTR_0006s25300.1	1.27328
POPTR_0012s05340.1	1.43194
POPTR_0005s20800.1	1.08532
POPTR_0005s08290.1	1.95532
POPTR_0005s02630.1	1.05308
POPTR_0009s01410.1	1.28656
POPTR_0003s16590.1	2.14138
POPTR_0001s39530.3	1.52006
POPTR_0018s03780.1	1.90609
POPTR_0005s20800.2	1.0878
POPTR_0017s07710.1	1.35275
POPTR_0004s20030.1	1.15766
POPTR_0002s03590.1	1.77957
POPTR_0010s08250.1	2.17183
POPTR_0017s13320.1	3.68222
POPTR_0005s27980.1	2.11707
POPTR_0003s20320.1	1.30337
POPTR_0007s09720.1	1.12914
POPTR_0542s00210.1	3.13134
POPTR_0015s13770.1	1.15312
POPTR_0014s12090.1	1.15727
POPTR_0016s12600.1	1.09407
POPTR_0005s14120.1	1.28867
POPTR_0004s24370.1	2.43455
POPTR_0010s20430.1	1.20343
POPTR_0002s08380.1	2.17388
POPTR_0542s00210.2	3.0818
POPTR_0017s07630.1	1.0763
POPTR_0542s00220.1	2.5327
POPTR_0007s12260.1	1.32238
POPTR_0010s16740.1	1.17566
POPTR_0001s30730.1	1.75966
POPTR_0001s16500.1	1.49122
POPTR_0001s16500.2	1.43789
POPTR_0001s16500.3	1.44637
POPTR_0001s11500.1	1.57835
POPTR_0007s12260.2	1.33699
POPTR_0011s15240.1	2.51562
POPTR_0078s00260.1	1.44395
POPTR_0002s08380.2	2.10174
POPTR_0006s03630.1	1.52141
POPTR_0015s00430.1	1.38643
POPTR_0012s01630.1	1.65996
POPTR_0005s11330.1	1.56941
POPTR_0008s02080.1	1.50319
POPTR_0003s17000.1	1.12426
POPTR_0006s27040.1	1.66977
POPTR_0008s14850.1	1.58318
POPTR_0014s04950.1	1.37086
POPTR_0010s07350.1	1.71921
POPTR_0013s04910.1	1.18584
POPTR_0005s26030.1	1.56808
POPTR_0001s45670.1	1.35468
POPTR_0001s11770.1	1.51474
POPTR_0007s12260.4	1.37226
POPTR_0005s18620.1	1.08766
POPTR_0001s17860.1	1.87063
POPTR_0002s00460.1	1.16435
POPTR_0008s19020.2	1.48835
POPTR_0005s01110.1	1.31012
POPTR_0011s12810.1	1.41496
POPTR_0005s06140.1	2.18511
POPTR_0001s31040.1	1.62274
POPTR_0003s03660.1	1.25673
POPTR_0492s00210.1	2.46967
POPTR_0010s08270.1	2.23626
POPTR_0458s00200.1	1.08695
POPTR_0002s06930.1	1.16757
POPTR_0008s19020.1	1.51337
POPTR_0002s14380.1	2.59539
POPTR_0013s10370.1	1.28909
POPTR_0458s00200.2	1.09153
POPTR_0004s22650.1	1.41963
POPTR_0012s14410.1	1.44097
POPTR_0014s14300.1	1.62024
POPTR_0001s03410.1	2.89971
POPTR_0012s05570.1	1.54377
POPTR_0003s07260.1	1.18494
POPTR_0007s12260.3	1.27473
POPTR_0009s11060.1	1.19117
POPTR_0003s20330.1	1.85001
POPTR_0005s02230.1	1.22104
POPTR_0016s01870.1	1.78923
POPTR_0009s05280.1	1.14098
POPTR_0004s03860.1	2.00813
POPTR_0010s24380.1	1.27377
POPTR_0009s11240.1	3.43524
POPTR_0017s04600.1	1.17806
POPTR_0007s06110.1	1.24605
POPTR_0005s01860.1	3.89285
POPTR_0007s03100.1	3.76616
POPTR_0001s38140.1	2.03238
POPTR_0002s16790.1	1.51722
POPTR_0002s09520.1	1.14115
POPTR_0004s22290.1	1.14306
POPTR_0009s06780.1	2.1223
POPTR_0006s07490.1	1.83413
POPTR_0002s18910.1	4.50563
POPTR_0019s13910.1	2.0202
POPTR_0008s15680.1	1.11441
POPTR_0015s01860.1	1.61088
POPTR_0007s11970.1	3.42582
POPTR_0016s01340.1	1.28418
POPTR_0011s12810.2	1.36034
POPTR_0011s16550.1	1.13915
POPTR_0010s19040.1	1.20512
POPTR_0004s20500.1	4.19679
POPTR_0018s03670.1	1.25491
POPTR_0002s12980.1	1.67491
POPTR_0017s14430.1	1.39742
POPTR_0001s41670.1	1.95762
POPTR_0001s44070.1	1.19833
POPTR_0015s01910.1	1.76985
POPTR_0004s05330.1	1.76246
POPTR_0008s12990.1	1.22522
POPTR_0001s30970.1	1.4788
POPTR_0011s12740.1	2.2426
POPTR_0003s03440.1	1.30272
POPTR_0008s16420.1	2.45349
POPTR_0001s06330.1	1.14796
POPTR_0018s13110.1	1.35986
POPTR_0004s22650.2	1.20719
POPTR_0009s08670.1	1.50312
POPTR_0017s03410.1	1.1716
POPTR_0019s04390.1	1.96142
POPTR_0004s13450.1	1.96142
POPTR_0012s09030.1	2.04492
POPTR_0003s15240.1	1.21867
POPTR_0010s07060.1	1.48722
POPTR_0005s06160.1	2.11707
POPTR_0006s03840.1	1.39254
POPTR_0010s07870.1	1.30571
POPTR_0016s09620.1	1.62423
POPTR_0011s04980.1	1.56453
POPTR_0011s07980.1	1.439
POPTR_0003s17740.1	1.51861
POPTR_0006s02080.1	1.36017
POPTR_0002s00340.1	1.23171
POPTR_0001s23790.1	1.22107
POPTR_0016s01850.1	1.9271
POPTR_0001s03370.1	1.19051
POPTR_0012s03270.1	1.65763
POPTR_0257s00210.1	1.43104
POPTR_0003s15060.1	1.85998
POPTR_0011s07370.1	1.96045
POPTR_0011s08990.1	1.34622
POPTR_0016s11540.1	1.44905
POPTR_0007s09930.1	1.26931
POPTR_0003s00990.1	1.26931
POPTR_0045s00280.1	1.2362
POPTR_0008s11210.1	1.5738
POPTR_0002s18550.1	1.61343
POPTR_0007s03390.1	1.40075
POPTR_0003s19320.1	1.26306
POPTR_0006s23000.1	1.52013
POPTR_0007s10140.1	1.54144
POPTR_0559s00200.1	1.33672
POPTR_0007s03420.1	1.38656
POPTR_0014s07110.1	1.30466
POPTR_0009s11030.1	1.31455
POPTR_0012s07820.1	1.41252
POPTR_0016s13380.1	1.48449
POPTR_0019s13940.1	1.37133
POPTR_0014s08960.1	1.35363
POPTR_0010s21700.1	-1.21285
POPTR_0004s20440.1	-3.47604
POPTR_0001s24200.1	-1.30988
POPTR_0014s03660.1	-2.22243
POPTR_0006s01320.2	-1.54502
POPTR_0005s10070.1	-1.93561
POPTR_0007s14250.1	-1.79279
POPTR_0006s01320.1	-1.50834
POPTR_0009s02070.1	-1.18007
POPTR_0006s08720.1	-1.32583
POPTR_0016s09090.1	-1.26647
POPTR_0016s14030.1	-1.96813
POPTR_0013s00240.1	-1.11668
POPTR_0009s02070.2	-1.1892
POPTR_0009s14350.1	-1.4529
POPTR_0016s01450.1	-1.28921
POPTR_0018s13190.1	-1.4472
POPTR_0006s14160.1	-1.08804
POPTR_0014s06170.1	-1.67747
POPTR_0015s00840.1	-1.02588
POPTR_0015s00840.2	-1.01243
POPTR_0009s03230.1	-1.01243
POPTR_0002s20570.1	-1.43735
POPTR_0007s11600.1	-1.34758
POPTR_0002s20570.2	-1.42358
POPTR_0006s23880.1	-1.54951
POPTR_0009s09590.1	-1.27396
POPTR_0010s22730.1	-1.06357
POPTR_0008s04860.1	-1.85167
POPTR_0008s03130.1	-3.06118
POPTR_0003s06670.1	-1.78083
POPTR_0007s13540.1	-1.02571
POPTR_0006s22070.1	-1.1099
POPTR_0001s27110.1	-2.21758
POPTR_0009s02070.3	-1.2549
POPTR_0002s02310.1	-1.05724
POPTR_0013s00710.1	-1.28395
POPTR_0002s24930.1	-1.20665
POPTR_0010s10010.1	-1.22958
POPTR_0003s10290.1	-1.08459
POPTR_0008s05950.1	-1.59198
POPTR_0002s03540.1	-1.04819
POPTR_0007s13540.2	-1.04285
POPTR_0007s10960.1	-1.23539
POPTR_0007s10960.2	-1.24228
POPTR_0007s09790.1	-1.11575
POPTR_0001s06220.1	-1.33676
POPTR_0016s05400.1	-1.42658
POPTR_0008s10090.1	-1.17559
POPTR_0013s00720.1	-1.74922
POPTR_0016s08290.1	-1.8582
POPTR_0009s08410.1	-1.52941
POPTR_0001s13490.1	-1.34487
POPTR_0006s01190.1	-1.13927
POPTR_0019s15220.1	-2.6834
POPTR_0005s20320.1	-1.49539
POPTR_0009s16530.1	-1.10881
POPTR_0008s08310.1	-2.54135
POPTR_0019s08570.1	-1.26223
POPTR_0012s01280.1	-1.5246
POPTR_0012s14700.1	-1.32583
POPTR_0008s05600.1	-1.27543
POPTR_0009s16530.2	-1.13682
POPTR_0009s01100.1	-1.75313
POPTR_0009s11650.1	-1.19871
POPTR_0017s09030.1	-1.07066
POPTR_0002s02120.1	-1.36154
POPTR_0008s11890.1	-1.8876
POPTR_0010s25680.1	-2.4845
POPTR_0009s06880.1	-1.11929
POPTR_0012s14700.2	-1.283
POPTR_0011s10860.1	-1.29163
POPTR_0009s11560.1	-1.1382
POPTR_0004s17420.1	-1.25378
POPTR_0012s14700.3	-1.26468
POPTR_0001s17430.1	-2.53605
POPTR_0005s19060.1	-1.14855
POPTR_0001s06430.1	-1.51531
POPTR_0002s07960.2	-1.74997
POPTR_0015s08130.1	-1.21191
POPTR_0015s12700.1	-1.24985
POPTR_0015s08130.2	-1.19051
POPTR_0005s20350.1	-1.92299
POPTR_0009s10470.1	-1.14631
POPTR_0014s08890.1	-1.41451
POPTR_0011s00970.1	-1.14499
POPTR_0009s13060.1	-1.41574
POPTR_0006s19160.1	-1.05018
POPTR_0009s13060.2	-1.45993
POPTR_0016s08050.1	-2.01266
POPTR_0007s10350.1	-1.10203
POPTR_0056s00260.1	-1.07031
POPTR_0006s00860.1	-2.30368
POPTR_0002s07960.1	-1.61474
POPTR_0002s07000.1	-2.91268
POPTR_0006s05750.1	-2.45155
POPTR_0019s15060.1	-1.62228
POPTR_0003s16350.1	-1.61115
POPTR_0006s27650.1	-1.20982
POPTR_0010s19190.1	-1.53357
POPTR_0008s04170.1	-1.04528
POPTR_0015s12850.1	-1.36921
POPTR_0004s18730.1	-1.29387
POPTR_0001s27540.1	-1.71812
POPTR_0001s13240.1	-1.39979
POPTR_0004s05280.1	-1.20229
POPTR_0015s00590.1	-1.11707
POPTR_0002s22040.1	-1.37614
POPTR_0015s08710.1	-1.69117
POPTR_0003s05850.1	-1.47476
POPTR_0002s22040.2	-1.37211
POPTR_0001s16640.1	-1.27293
POPTR_0014s04610.1	-1.77162
POPTR_0004s03440.1	-1.06379
POPTR_0002s10290.1	-1.06922
POPTR_0017s08580.1	-1.26885
POPTR_0005s21310.1	-1.82861
POPTR_0005s03260.1	-1.10403
POPTR_0012s02420.1	-1.05548
POPTR_0001s04410.1	-3.49694
POPTR_0010s13350.1	-1.31066
POPTR_0002s01420.1	-1.14121
POPTR_0004s18670.1	-4.10613
POPTR_0005s25880.1	-1.37248
POPTR_0010s17440.1	-1.8595
POPTR_0003s11080.1	-1.15468
POPTR_0005s21590.1	-1.6794
POPTR_0012s13570.1	-1.28028
POPTR_0004s22570.1	-1.06868
POPTR_0007s08360.1	-1.25065
POPTR_0016s14070.1	-1.42602
POPTR_0001s35180.1	-1.14941
POPTR_0004s02240.1	-1.61843
POPTR_0001s33270.1	-1.23505
POPTR_0001s40420.1	-1.83065
POPTR_0009s03200.1	-1.76196
POPTR_0002s13570.1	-1.27282
POPTR_0010s17440.2	-1.81148
POPTR_0009s03390.2	-1.696
POPTR_0007s12610.1	-1.19561
POPTR_0004s04350.1	-1.19285
POPTR_0003s14740.1	-1.80733
POPTR_0006s25280.1	-1.11355
POPTR_0009s03390.1	-1.60118
POPTR_0016s14440.1	-1.20806
POPTR_0004s01950.1	-2.16403
POPTR_0012s11500.1	-1.2516
POPTR_0011s04800.1	-1.41108
POPTR_0008s02810.1	-3.49764
POPTR_0013s03900.1	-3.6054
POPTR_0019s13300.1	-1.77278
POPTR_0018s10330.1	-1.40787
POPTR_0001s11430.1	-2.66429
POPTR_0005s17790.1	-1.57814
POPTR_0017s10720.1	-1.13149
POPTR_0004s01650.1	-1.92159
POPTR_0015s04540.1	-1.38441
POPTR_0005s12900.1	-1.38441
POPTR_0014s11370.1	-3.03353
POPTR_0009s14780.1	-1.76813
POPTR_0016s02220.1	-3.08892
POPTR_0001s06210.1	-1.39975
POPTR_0006s23220.1	-1.82896
POPTR_0010s19510.2	-1.12465
POPTR_0011s11370.1	-1.48254
POPTR_0019s11270.1	-1.15284
POPTR_0016s14440.2	-1.24144
POPTR_0008s19730.1	-1.27823
POPTR_0005s09090.1	-1.55747
POPTR_0018s10300.1	-1.32651
POPTR_0003s04930.1	-1.44093
POPTR_0012s08030.1	-1.20101
POPTR_0008s03090.1	-2.89695
POPTR_0012s10040.1	-1.35093
POPTR_0003s00970.1	-1.24901
POPTR_0832s00200.1	-2.22501
POPTR_0010s19510.1	-1.10533
POPTR_0006s08980.1	-1.24206
POPTR_0002s09850.1	-1.15724
POPTR_0015s13110.1	-1.43741
POPTR_0004s21730.1	-1.16646
POPTR_0003s13850.1	-1.81969
POPTR_0003s11190.1	-1.90217
POPTR_0004s02040.1	-1.45526
POPTR_0016s04580.1	-1.92359
POPTR_0016s14870.1	-1.13961
POPTR_0011s02770.1	-1.84667
POPTR_0002s16740.1	-1.21273
POPTR_0006s06890.1	-1.22527
POPTR_0014s04600.1	-1.59661
POPTR_0003s21460.1	-2.19798
POPTR_0004s16300.1	-1.33729
POPTR_0014s13640.1	-1.29395
POPTR_0014s04640.1	-1.24283
POPTR_0010s14190.1	-1.42517
POPTR_0006s10480.1	-1.74971
POPTR_0004s08530.1	-1.22037
POPTR_0005s15830.1	-1.21214
POPTR_0001s04850.1	-1.2549
POPTR_0011s02260.1	-1.26601
POPTR_0013s10180.1	-1.696
POPTR_0008s13210.1	-1.54718
POPTR_0004s22160.1	-1.38599
POPTR_0007s10250.1	-1.41403
POPTR_0007s10410.1	-1.54656
POPTR_0001s14010.1	-1.59172
POPTR_0001s44940.1	-1.53184
POPTR_0001s10560.1	-1.18464
POPTR_0008s11320.1	-1.39034
POPTR_0018s02050.1	-1.25217
POPTR_0015s13370.1	-1.56879
POPTR_0001s00400.1	-1.36254
POPTR_0003s14950.1	-1.46722
POPTR_0016s13260.1	-1.42526
POPTR_0015s08720.1	-1.37122
POPTR_0005s04930.1	-1.35709
POPTR_0005s11660.1	-1.38891
