# Supplementary material for: RNA Sequencing of Populus x canadensis Roots Identifies Key Molecular Mechanisms Underlying Physiological Adaption to Excess Zinc
Source: PLoS One. 2015 Feb 11;10(2):e0117571. doi: 10.1371/journal.pone.0117571 (PMC4324836; doi:10.1371/journal.pone.0117571)
Supplement: S2 Table — List of primers used for validation of DE genes by RT-qPCR, with respective P. trichocarpa gene IDs (XLS) [file pone.0117571.s002.xls]

## Sheet: Ordine primer RT e cDNA
Populus trichocarpa geneID	OligoName	Sequence5'to3'
POPTR_0005s10070.1	Dr1RT-Fwd	CATACTTACCGTATTATTGC
POPTR_0005s10070.1	Dr1RT-Rev	TTGTATCTTCCATTGCTTA
POPTR_0003s06670.1	Dr3RT-Fwd	GCAACAACATTGAATCTA
POPTR_0003s06670.1	Dr3RT-Rev	TAATAGCGTCATCAGTAG
POPTR_0019s15220.1	Dr4RT-Fwd	ACATTCCTTCTTCTCATC
POPTR_0019s15220.1	Dr4RT-Rev	GGTAATATCCACAGCAATA
POPTR_0014s06170.1	Dr7RT-Fwd	CTGTAGTTGAATACGAAGA
POPTR_0014s06170.1	Dr7RT-Rev	CCATGAATCTGAATCCAA
POPTR_0004s20440.1	Dr8RT-Fwd	TCATCCATAGACATTACTG
POPTR_0004s20440.1	Dr8RT-Rev	AAGGTTAAGGTTGTTCAA
POPTR_0009s01100.1	Dr9RT-Fwd	GATTAGAGGCTGAAGAAG
POPTR_0009s01100.1	Dr9RT-Rev	GTTATATTAGGAACCAAGGA
POPTR_0001s17430.1	Dr10RT-Fwd	GTAGTGATAGCCAAGAAT
POPTR_0001s17430.1	Dr10RT-Rev	ACATTGAAGGTTAGAGAAT
POPTR_0001s27110.1	Dr11RT-Fwd	ATTCTTGCTCTTCACTAC
POPTR_0001s27110.1	Dr11RT-Rev	ATACTCTACGAATCCATTG
POPTR_0010s25680.1	Dr12RT-Fwd	ATGATGATGATGATGATGAT
POPTR_0010s25680.1	Dr12RT-Rev	CTCACTCTGCTTACATTC
POPTR_0008s11890.1	Dr14RT-Fwd	AATCTACGGTCCTGATAT
POPTR_0008s11890.1	Dr14RT-Rev	GTATTCCTGAACAGTTATTG
POPTR_0008s04860.1	Dr16RT-Fwd	AATATGCTTCCACCTATG
POPTR_0008s04860.1	Dr16RT-Rev	TTCTTGTATGCTTCTTCA
POPTR_0008s08310.1	Dr17RT-Fwd	AGGAAGAGAACTTATTACAA
POPTR_0008s08310.1	Dr17RT-Rev	CAATATACCGTGAGAACA
POPTR_0016s08290.1	Dr19RT-Fwd	TGTTAGTAGCATTATGTCAA
POPTR_0016s08290.1	Dr19RT-Rev	CAATCAGTAGAGAATACCTT
POPTR_0005s26660.1	UPr1RT-Fwd	GTCTACTGTGGTTGATAG
POPTR_0005s26660.1	UPr1RT-Rev	CATAATGGAGAACTTGAAG
POPTR_0005s26040.1	UPr2RT-Fwd	TCAAATATTCAAGCTGCTA
POPTR_0005s26040.1	UPr2RT-Rev	GAGGATAAGGAACACCTA
POPTR_0005s15670.1	UPr3RT-Fwd	AGTTGTAATGGATGTAGAG
POPTR_0005s15670.1	UPr3RT-Rev	TTGATGAGGTTCATAAGG
POPTR_0005s09890.1	UPr4RT-Fwd	AGATGATGATGATAGTGAT
POPTR_0005s09890.1	UPr4RT-Rev	CATAATCGTAGTCTCCAT
POPTR_0005s03840.1	UPr5RT-Fwd	TTACAATCAGCAGCAATA
POPTR_0005s03840.1	UPr5RT-Rev	CAACTATCGGTATTCTCAT
POPTR_0005s27980.1	UPr6RT-Fwd	TGTTGCTATAAGGACTAC
POPTR_0005s27980.1	UPr6RT-Rev	TCTCTATCATCTCTGTCA
POPTR_0005s21000.1	UPr7RT-Fwd	ATCAGATCGGTCTATCAC
POPTR_0005s21000.1	UPr7RT-Rev	CCAATTATCTAATGACTTGAATA
POPTR_0005s08290.1	UPr8RT-Fwd	AATGAAGAGAATGGAGGA
POPTR_0005s08290.1	UPr8RT-Rev	CACTGGTAGAAGTAGAAC
POPTR_0017s11030.1	UPr9RT-Fwd	AGAATGAGAGCAAGATAC
POPTR_0017s11030.1	UPr9RT-Rev	CACTAAGAACATCCTGAA
POPTR_0017s13320.1	UPr10RT-Fwd	CTTTCAGCTTACAAGGAA
POPTR_0017s13320.1	UPr10RT-Rev	TTCAGAGAAGAAGTGGTT
POPTR_0006s11870.1	UPr16RT-Fwd	CAAGTTGTAACCAATTCG
POPTR_0006s11870.1	UPr16RT-Rev	TTCATAATCCTCATCATCAT
POPTR_0018s08240.1	UPr40RT-Fwd	TACAAGCAGCCTTATTAC
POPTR_0018s08240.1	UPr40RT-Rev	TACCACATCATCAACATC
POPTR_0014s06450.1	UPr46RT-Fwd	CTAAGTTGAGCCCTAAAG
POPTR_0014s06450.1	UPr46RT-Rev	CCATATCCAATCCTTGTC
POPTR_0004s09920.1	UPr47RT-Fwd	AGTTGTAATGGATGTAGAG
POPTR_0004s09920.1	UPr47RT-Rev	TTGATGAGGTTCATAAGG
POPTR_0004s18570.1	UPr48RT-Fwd	AATAAGTTGCCTTCTGTAT
POPTR_0004s18570.1	UPr48RT-Rev	CGTTGTAGTAGACATTGT
POPTR_0009s06740.1	UPr50RT-Fwd	CAGTTATTAGCACCTCTC
POPTR_0009s06740.1	UPr50RT-Rev	GTCAATTACACCATCCAT
POPTR_0011s07630.1	UPr53RT-Fwd	CAGAGATAAGCGTGTAAT
POPTR_0011s07630.1	UPr53RT-Rev	ATTGTATAACCTCCATTGT
POPTR_0001s27680.1	UPr59RT-Fwd	AAGAACTATTGGAGGACT
POPTR_0001s27680.1	UPr59RT-Rev	GTGGTATTGGATGAAGAG
POPTR_0010s08250.1	UPr60RT-Fwd	TTACATTCTATTGGCGTAT
POPTR_0010s08250.1	UPr60RT-Rev	TTCTCTTCCTCTACTTCA
POPTR_0007s00290.1	UPr64RT-Fwd	CCTAATACAAGAGTAGAGAA
POPTR_0007s00290.1	UPr64RT-Rev	ATTGGTAGCAGAAGTAAC
POPTR_0002s19780.1	UPr70RT-Fwd	TAGTCCTCCTCTATGTTAA
POPTR_0002s19780.1	UPr70RT-Rev	ATTTCTGTTGAAGTTCCT
POPTR_0008s23260.1	UPr71RT-Fwd	AATCTTGAAGTTGGAGTC
POPTR_0008s23260.1	UPr71RT-Rev	CAGAGTCACGATAATCAC
POPTR_0008s16430.1	UPr73RT-Fwd	CTTGATACAGGATGGTAAT
POPTR_0008s16430.1	UPr73RT-Rev	GTTGATAGGACATTGCTA
POPTR_0005s20350.1	Dr2RT-Fwd	AATGATGCCTGTCGTTAT
POPTR_0005s20350.1	Dr2RT-Rev	ATGACTGCGAGATTGATT
POPTR_0013s00720.1	Dr5RT-Fwd	TTACAATGACGAGTCCTT
POPTR_0013s00720.1	Dr5RT-Rev	CATATAGAGCCTCCAAGAT
POPTR_0014s03660.1	Dr6RT-Fwd	TTATCTACAAGCAATCAT
POPTR_0014s03660.1	Dr6RT-Rev	TTGAATCTTCCATACATT
POPTR_0007s14250.1	Dr13RT-Fwd	GCTGTTGATTACTTGAAT
POPTR_0007s14250.1	Dr13RT-Rev	ATGAAGAGTGAATGGTAG
POPTR_0008s03130.1	Dr15RT-Fwd	GGCAAGTCCAAGAATGTTAG
POPTR_0008s03130.1	Dr15RT-Rev	GTAGTGTCCTAGCAGCAA
POPTR_0016s14030.1	Dr18RT-Fwd	CATCTCTGCCTTCTCTAA
POPTR_0016s14030.1	Dr18RT-Rev	CGTTGTTGATTCTGGTTA
POPTR_0006s03590.1	UPr13RT-Fwd	TATAGTGGAAGTGGTGAT
POPTR_0006s03590.1	UPr13RT-Rev	GAACGGAGTGAAGAATAC
POPTR_0006s10760.1	UPr14RT-Fwd	TTGAAGTTATTGACCGAATC
POPTR_0006s10760.1	UPr14RT-Rev	CTGCTACTGCTACGATAT
POPTR_0006s15610.1	UPr15RT-Fwd	ATCATACTCTTGCTCCAA
POPTR_0006s15610.1	UPr15RT-Rev	TACTCAACACTTCCACTT
POPTR_0018s14280.1	UPr17RT-Fwd	TGAATGAGGAAGACAGGAA
POPTR_0018s14280.1	UPr17RT-Rev	AGAATGATGGACAGCAATG
POPTR_0018s03780.1	UPr18RT-Fwd	CCTCTTCCAATTCCACAA
POPTR_0018s03780.1	UPr18RT-Rev	GGTTCTTAATGACAATATCGTA
POPTR_0018s14270.1	UPr19RT-Fwd	ACCTGGTTGGCTAGTTCA
POPTR_0018s14270.1	UPr19RT-Rev	ATATGGTTCTGTGTTCCTACTTAA
POPTR_0018s13070.1	UPr20RT-Fwd	CTTACCAACTGTCCTTCA
POPTR_0018s13070.1	UPr20RT-Rev	CCTCGTTACCAATCTTAGA
POPTR_0018s00450.1	UPr41RT-Fwd	CTACACTGAATTGCCTAA
POPTR_0018s00450.1	UPr41RT-Rev	CCACGAACATTACTTACT
POPTR_0019s05510.1	UPr42RT-Fwd	TTCAGTCCTATATCCAACAACA
POPTR_0019s05510.1	UPr42RT-Rev	GGTCCAAGCACATCAAGA
POPTR_0019s08630.1	UPr43RT-Fwd	CGATGTCAATGAAGAGTATT
POPTR_0019s08630.1	UPr43RT-Rev	AATCTCCACCACAGAATC
POPTR_0013s06120.1	UPr44RT-Fwd	ATGACTACTTAGCACCTT
POPTR_0013s06120.1	UPr44RT-Rev	CCTTCCTCCATTCCTATA
POPTR_0013s01110.1	UPr45RT-Fwd	TTGACGAGAGTGAAGAGA
POPTR_0013s01110.1	UPr45RT-Rev	CTGTGGAAGGATTGTTAGAA
POPTR_0009s03950.1	UPr51RT-Fwd	GCCATCAACCATCTCATAG
POPTR_0009s03950.1	UPr51RT-Rev	CAAGGAACACAGCAACAA
POPTR_0012s05140.1	UPr52RT-Fwd	AGAACGACCGATAGATACT
POPTR_0012s05140.1	UPr52RT-Rev	CCAATGAACTGCTGAAGA
POPTR_0011s16560.1	UPr54RT-Fwd	TATTATAGAATTGCTGAGA
POPTR_0011s16560.1	UPr54RT-Rev	CATCAATCACATTATCTG
POPTR_0015s15430.1	UPr55RT-Fwd	ATCTCAATGATGCGTCTT
POPTR_0015s15430.1	UPr55RT-Rev	CCTGCCAATGTGTTAATG
POPTR_0001s02290.1	UPr56RT-Fwd	AATCTGTTCCACTGAGAA
POPTR_0001s02290.1	UPr56RT-Rev	TTAGTCGGTGAATCGTAA
POPTR_0001s24220.1	UPr57RT-Fwd	CTCCATCAACAAGTAGGT
POPTR_0001s24220.1	UPr57RT-Rev	CCAATACATTCTTCTCCAAT
POPTR_0010s23790.1	UPr61RT-Fwd	TCTCAGATGTTCTTCCTTA
POPTR_0010s23790.1	UPr61RT-Rev	TTCGCAAGCATTAGATAC
POPTR_0010s08510.1	UPr62RT-Fwd	ATTGTTCTATGTGGATTGA
POPTR_0010s08510.1	UPr62RT-Rev	GAGCAGTTAATATCTTGAAG
POPTR_0007s03900.1	UPr63RT-Fwd	ATGTGCTTCCTGTCTTCA
POPTR_0007s03900.1	UPr63RT-Rev	CCTGTCAGTGTTAATCCTAAG
POPTR_0007s03910.1	UPr65RT-Fwd	ATGTGCTTCCTGTCTTCA
POPTR_0007s03910.1	UPr65RT-Rev	CCTGTCAGTGTTAATCCTAAG
POPTR_0007s03890.1	UPr66RT-Fwd	ATGTGCTTCCTGTCTTCA
POPTR_0007s03890.1	UPr66RT-Rev	CCTGTCAGTGTTAATCCTAAG
POPTR_0002s03590.1	UPr67RT-Fwd	CGATACAGAGGAGTTCAT
POPTR_0002s03590.1	UPr67RT-Rev	ATTTAGAAATGCCCAGATG
POPTR_0002s08100.1	UPr68RT-Fwd	CGACCATCTATGCCATTG
POPTR_0002s08100.1	UPr68RT-Rev	ATGTATTGTCCAGCGTAAG
POPTR_0002s08090.1	UPr69RT-Fwd	TTACGCAGGACAATACAT
POPTR_0002s08090.1	UPr69RT-Rev	CGATAATGGAGACAATAAGAC
POPTR_0008s02280.1	UPr72RT-Fwd	GCCTGCTACTTATGCTATT
POPTR_0008s02280.1	UPr72RT-Rev	TTGCTATTGACTGGACAC
POPTR_0008s06520.1	UPr74RT-Fwd	TGGCTACATCTACATTAC
POPTR_0008s06520.1	UPr74RT-Rev	AAGTGGACTGAGAATATC
POPTR_0008s17960.1	UPr75RT-Fwd	ATTACATTACCACTGCTA
POPTR_0008s17960.1	UPr75RT-Rev	GCGAGAATAATCATCAAT
POPTR_0016s10120.1	UPr76RT-Fwd	ATATGAATACATTGAACAAGATT
POPTR_0016s10120.1	UPr76RT-Rev	AAGAATAACAAGCGACTC
POPTR_0016s03680.1	UPr77RT-Fwd	TATTCTTCACTCCGTTCAC
POPTR_0016s03680.1	UPr77RT-Rev	CTCTCCACTTGTTGTTGA
POPTR_0016s11010.1	UPr78RT-Fwd	TTGAGTGATGAAGATGAG
POPTR_0016s11010.1	UPr78RT-Rev	TATAAGGAGCCTAACCAT
POPTR_0016s12270.1	UPr79RT-Fwd	CTACACCAGCAACAATGAGA
POPTR_0016s12270.1	UPr79RT-Rev	GAACAATGAGTGGCAACTTATC
POPTR_0016s00830.1	UPr80RT-Fwd	GAACTGCGGTGTCTCTTA
POPTR_0016s00830.1	UPr80RT-Rev	TCTGCCTATAATAAGCCTTCATA
POPTR_0004s24370.1	UPr49RT-Fwd	CAAGCACCTAACTGAAGCATTA
POPTR_0004s24370.1	UPr49RT-Rev	GGAGGAGGAGACATTGACTATT
