# Supplementary material for: RNA Sequencing of Populus x canadensis Roots Identifies Key Molecular Mechanisms Underlying Physiological Adaption to Excess Zinc
Source: PLoS One. 2015 Feb 11;10(2):e0117571. doi: 10.1371/journal.pone.0117571 (PMC4324836; doi:10.1371/journal.pone.0117571)
Supplement: S3 Table — Annotation of the genes identified as up- or down-regulated in response to excess Zn in both leaf microarray analysis and in the second, less stringent dataset identified by root RNA-seq approach. (XLS) [file pone.0117571.s003.xls]

## Sheet: up-regulated
Phytozome ID	PFAM	Panther	KOG	KEGG ec	KEGG Orthology	Best Arabidopsis TAIR10 hit name	Best Arabidopsis TAIR10 hit symbol	Best Arabidopsis TAIR10 hit description	Comments
POPTR_0004s18570		PTHR11926	KOG1192			AT1G05680.1	UGT74E2	Uridine diphosphate glycosyltransferase 74E2	identified in the first, more stringent, dataset of RNAseq analysis
POPTR_0009s11390	PF00042	PTHR22924				AT2G16060.1	AHB1,ARATH GLB1,ATGLB1,GLB1,HB1,NSHB1	hemoglobin 1
POPTR_0009s08670	PF00188	PTHR10334				AT4G33720.1		CAP (Cysteine-rich secretory proteins, Antigen 5, and Pathogenesis-related 1 protein) superfamily protein
POPTR_0001s31040		PTHR11926	KOG1192			AT4G34131.1	UGT73B3	UDP-glucosyl transferase 73B3
POPTR_0011s07630	PF02776,PF00205,PF02775	PTHR18968	KOG1184			AT5G01320.1		Thiamine pyrophosphate dependent pyruvate decarboxylase family protein	identified in the first, more stringent, dataset of the RNAseq analysis
POPTR_0017s04600	PF00155	PTHR11751	KOG0259	2.6.1.5	K00815	AT5G36160.1		Tyrosine transaminase family protein

## Sheet: down-regulated
Phytozome ID	PFAM	Panther	KOG	KEGG ec	KEGG Orthology	Best Arabidopsis TAIR10 hit name	Best Arabidopsis TAIR10 hit symbol	Best Arabidopsis TAIR10 hit description	Comments
POPTR_0010s19510	PF11960,PF00487			1.14.19.-	K10257	AT5G05580.1	FAD8	fatty acid desaturase 8
POPTR_0016s08050	PF00194	PTHR18952	KOG0382	4.2.1.1	K01674	AT3G52720.1	ACA1,ATACA1,CAH1	alpha carbonic anhydrase 1
POPTR_0015s08720	PF00484	PTHR11002	KOG1578			AT5G14740.2	BETA CA2,CA18,CA2	carbonic anhydrase 2
POPTR_0005s21310	PF01988		KOG4473			AT3G43660.1		Vacuolar iron transporter (VIT) family protein
POPTR_0016s02220		PTHR11926	KOG1192			AT1G22380.1	AtUGT85A3,UGT85A3	UDP-glucosyl transferase 85A3
POPTR_0007s13540	PF01301,PF02140	PTHR23421	KOG0496			AT4G36360.1	BGAL3	beta-galactosidase 3
POPTR_0008s11890	PF01055	PTHR22762	KOG1065			AT1G68560.1	ATXYL1,TRG1,XYL1	alpha-xylosidase 1	identified in the first, more stringent, dataset of RNAseq analysis
POPTR_0013s03900	PF00187,PF00967	PTHR22595				AT3G04720.1	HEL,PR-4,PR4	pathogenesis-related 4
POPTR_0001s11430	PF00759	PTHR22298				AT1G02800.1	ATCEL2,CEL2	cellulase 2
POPTR_0017s08580	PF01370	PTHR10366	KOG1371	5.1.3.6	K08679	AT3G23820.1	GAE6	UDP-D-glucuronate 4-epimerase 6
POPTR_0007s11600	PF07732,PF00394,PF07731	PTHR11709	KOG1263			AT5G66920.1	sks17	SKU5 similar 17
POPTR_0005s19060	PF00535					AT4G07960.1	ATCSLC12,CSLC12	Cellulose-synthase-like C12
POPTR_0002s24930	PF00332,PF07983					AT3G07320.1		O-Glycosyl hydrolases family 17 protein
POPTR_0004s18730	PF07732,PF00394,PF07731	PTHR11709	KOG1263			AT1G76160.1	sks5	SKU5 similar 5
POPTR_0011s02770	PF00504	PTHR21649			K08912	AT2G34430.1	LHB1B1,LHCB1.4	light-harvesting chlorophyll-protein complex II subunit B1
POPTR_0019s13300	PF03330,PF01357					AT4G28250.1	ATEXPB3,ATHEXP BETA 1.6,EXPB3	expansin B3
