# Supplementary material for: RNA Sequencing of Populus x canadensis Roots Identifies Key Molecular Mechanisms Underlying Physiological Adaption to Excess Zinc
Source: PLoS One. 2015 Feb 11;10(2):e0117571. doi: 10.1371/journal.pone.0117571 (PMC4324836; doi:10.1371/journal.pone.0117571)
Supplement: S4 Table — List of the the enriched GO terms in the first, more stringent, dataset together with the respective p values. (XLS) [file pone.0117571.s004.xls]

## Sheet: Sheet1
GO-ID	Term	Category	FDR	P-Value
GO:0016491	oxidoreductase activity	F	5.06204e-05	2.23292e-08
GO:0055114	oxidation-reduction process	P	0.00310358	2.73805e-06
GO:0006810	transport	P	0.0164263	3.14019e-05
GO:0005215	transporter activity	F	0.0243565	6.44635e-05
