# Supplementary material for: RNA Sequencing of Populus x canadensis Roots Identifies Key Molecular Mechanisms Underlying Physiological Adaption to Excess Zinc
Source: PLoS One. 2015 Feb 11;10(2):e0117571. doi: 10.1371/journal.pone.0117571 (PMC4324836; doi:10.1371/journal.pone.0117571)
Supplement: S5 Table — List of the enriched GO terms in the second, less stringent, dataset together with the respective p values. (XLS) [file pone.0117571.s005.xls]

## Sheet: Sheet1
GO-ID	Term	Category	FDR	P-Value
GO:0055114	oxidation-reduction process	P	1.13865e-10	5.0227e-14
GO:0006810	transport	P	0.000264932	1.02851e-06
GO:0047800	cysteamine dioxygenase activity	F	0.000264932	1.05178e-06
GO:0005215	transporter activity	F	0.00034029	1.65116e-06
GO:0008199	ferric iron binding	F	0.00194856	1.37526e-05
GO:0006879	cellular iron ion homeostasis	P	0.00194856	1.37526e-05
GO:0016798	hydrolase activity, acting on glycosyl bonds	F	0.00294819	2.21082e-05
GO:0007585	respiratory gaseous exchange	P	0.00343522	2.72757e-05
